# Supplementary material for: Total Endovascular Aortic Arch Repair: From Dream to Reality
Source: Medicina (Kaunas). 2022 Mar 2;58(3):372. doi: 10.3390/medicina58030372 (PMC8948628; doi:10.3390/medicina58030372)
Supplement: Supplementary file 1 [file medicina-58-00372-s001.zip]

Archive with 4 entries (4 files):
- Bolton.mp4
- __MACOSX/._Bolton.mp4
- Nexus.mp4
- __MACOSX/._Nexus.mp4
